# Supplementary material for: Entropy, Inhibition and Memory in Balanced Spiking Reservoirs
Source: Entropy (Basel). 2026 Jul 10;28(7):784. doi: 10.3390/e28070784 (PMC13409623; doi:10.3390/e28070784)
Supplement: Supplementary file 1 [file entropy-28-00784-s001.zip]

Archive with 1 entries (1 files):
- entropy-4370156-supplementary.pdf
